# Supplementary material for: Predictors of eHealth Literacy and Its Associations with Preventive Behaviors, Fear of COVID-19, Anxiety, and Depression among Undergraduate Nursing Students: A Cross-Sectional Survey
Source: Int J Environ Res Public Health. 2022 Mar 22;19(7):3766. doi: 10.3390/ijerph19073766 (PMC8997661; doi:10.3390/ijerph19073766)
Supplement: Supplementary file 1 [file ijerph-19-03766-s001.zip]

Archive with 1 entries (1 files):
- ijerph-1624539-supplementary.pdf
